# Supplementary material for: Epigallocatechin Gallate Affects the Structure of Chromatosomes, Nucleosomes and Their Complexes with PARP1
Source: Int J Mol Sci. 2023 Sep 16;24(18):14187. doi: 10.3390/ijms241814187 (PMC10532227; doi:10.3390/ijms241814187)
Supplement: Supplementary file 1 [file ijms-24-14187-s001.zip]

Archive with 1 entries (1 files):
- ijms-2601878-supplementary.pdf
